# Supplementary material for: The Effect of Aerobic Exercise Training on Patients with Type III Spinal Muscular Atrophy
Source: J Clin Med. 2025 Aug 28;14(17):6087. doi: 10.3390/jcm14176087 (PMC12429496; doi:10.3390/jcm14176087)
Supplement: Supplementary file 1 [file jcm-14-06087-s001.zip]

Archive with 1 entries (1 files):
- jcm-3733683-supplementary.pdf
